# Supplementary material for: Data on metal accumulation in the tails of the lizard Microlophus atacamensis in a coastal zone of the Atacama Desert, northern Chile: A non-destructive biomonitoring tool for heavy metal pollution
Source: Data Brief. 2020 Jul 18;32:106032. doi: 10.1016/j.dib.2020.106032 (PMC7394858; doi:10.1016/j.dib.2020.106032)
Supplement: Supplementary file 1 [file mmc1.xlsx]

## Sheet: Table 1
Lizard tails	Site	Taxa	Length	Weigth	S-V-L	Sex	Pb	Cu	Ni	Zn	Cd		Prey	Site	Taxa	Pb	Cu	Ni	Zn	Cd		Soil	Site	Pb	Cu	Ni	Zn	Cd
Tail	PAZ	Lizard	22.2	31.917	9.5	female	5.23757	32.5815	14.0998	19.2782	0.597379		Emerita analoga	PAZ	Crustacea	11.3966	24.6447	10.0429	17.5475	1.70933		Soil	PAZ	23.267	30.3389	15.5999	8.29565	8.22711
Tail	PAZ	Lizard	26	75.003	12.4	male	5.8088	29.2834	6.33768	21.8848	0.403498		Ulva sp.	PAZ	Algae	2.61842	9.70355	4.17662	7.22952	0.347784		Soil	PAZ	21.5757	31.2504	15.6848	8.89724	8.81655
Tail	PAZ	Lizard	22.5	59.423	12	male	5.47329	51.7873	11.9935	9.03177	0.848446		Ulva sp.	PAZ	Algae	1.21296	7.00769	2.98468	5.9952	0.206186		Soil	PAZ	10.7059	26.0403	12.3372	13.3186	8.0966
Tail	PAZ	Lizard	30.5	76.004	12.5	male	8.13659	66.2175	31.5015	7.20362	1.49527		Brown algae	PAZ	Algae	84.8174	53.357	14.5923	32.2742	2.38187		Soil	PAZ	8.22453	23.2794	12.2151	11.244	7.71954
Tail	PAZ	Lizard	30.8	60.824	12.5	male	2.09396	38.4023	16.246	26.4217	0.530133		Flowers 1	PAZ	Flora	100.231	49.7224	14.2117	25.3773	1.85263		Soil	PAZ	24.3596	32.8343	16.4561	9.18147	9.19046
Tail	PAZ	Lizard	26	69.101	12.6	male	3.94521	51.8916	21.111	26.8238	0.735217		Flowers 2	PAZ	Flora	78.6128	30.1757	12.7563	31.8507	0.745652		Soil	PAZ	8.79942	24.6153	13.2795	9.93151	8.65654
Tail	PAZ	Lizard	21.6	26.0301	9.3	female	4.48062	63.7583	22.0685	30.5873	0.976394		Amphipods	PAZ	Crustacea	10.5708	6.26267	15.7601	62.8665	6.17591		Soil	PAZ	13.8908	32.4957	17.9965	7.60972	9.67253
Tail	PAZ	Lizard	24.7	37.951	9.5	female	23.6884	20.6937	16.1024	13.3185	1.13596		Small crab 1	PAZ	Crustacea	1.23242	34.7374	3.03563	3.00278	0.50209		Soil	PAZ	14.0843	43.562	20.1387	19.1104	14.666
Tail	PAZ	Lizard	20.8	24.8212	8.7	female	25.5171	27.5021	17.842	15.4102	1.06599		Small crab 2	PAZ	Crustacea	22.8157	75.6002	8.05793	38.4178	65.9996		Soil	CAL	25.5723	31.2005	16.3314	8.4363	7.89079
Tail	PAZ	Lizard	26.5	77.8093	13	macho	13.5948	16.1232	17.6569	15.5499	0.578535		Echinolittorina peruviana	CAL	Molusca	107.912	28.3315	5.67031	28.5518	2.18645		Soil	CAL	14.3679	31.1467	15.1271	6.99702	9.8896
Tail	PAZ	Lizard	24.8	35	10	female	43.5577	31.589	9.09031	11.1545	0.303629		Echinolittorina peruviana	CAL	Molusca	94.8004	40.8469	4.29411	23.9668	1.55243		Soil	CAL	13.7619	30.3191	15.353	7.64609	9.04507
Tail	PAZ	Lizard	28.8	74.9	10	male	32.5732	27.0599	7.84716	9.64565	0.218497		Echinolittorina peruviana	CAL	Molusca	94.0851	35.8037	2.28957	34.7532	1.48566		Soil	CAL	16.8456	32.0993	15.9677	9.28275	9.05738
Tail	PAZ	Lizard	20	23.14	9	female	40.3111	53.2969	11.0728	17.7656	0.605656		Echinolittorina peruviana	CAL	Molusca	138.358	77.0174	0.708102	53.6526	1.65745		Soil	CAL	9.68605	32.5905	14.025	10.5235	8.64732
Tail	PAZ	Lizard	15	9.55	7	female	87.0804	103.136	14.72	56.0613	1.59484		Flowers	CAL	Flowers	8.92148	3.26873	0.0326394	3.25234	0.176868		Soil	CAL	9.52003	26.6948	13.923	13.3412	11.0028
Tail	PAZ	Lizard	14.4	10.75	7	female	88.8923	110.237	7.16376	42.5236	1.838		Small crab 1	CAL	Crustacea	64.5678	19.9066	2.54651	16.0622	0.699249		Soil	CAL	10.9369	26.3669	12.8246	13.7273	9.04911
Tail	PAZ	Lizard	20.5	14.6	8	female	76.1354	75.2235	6.96975	46.0301	2.65141		Small crab 2	CAL	Crustacea	161.272	38.6633	8.03635	41.1447	1.77875		Soil	CAL	7.62174	27.3113	14.0348	10.7907	9.01403
Tail	PAZ	Lizard	14	8	6	female	130.634	130.487	80.8927	79.3835	3.07341		Small crab 3	CAL	Crustacea	19.6281	25.7402	4.23176	21.6386	1.20774		Soil	PAL	25.3752	35.6464	15.8379	7.14215	7.07034
Tail	PAZ	Lizard	20.1	19.8	8.5	male	46.9525	31.7681	12.926	22.2538	0.472692		Brown algae	CAL	Algae	5.4118	17.563	0.895607	1.73755	0.375995		Soil	PAL	28.3027	38.8145	17.4457	7.64995	7.57974
Tail	PAZ	Lizard	16	20.5	9	female	51.6728	31.1651	17.4137	5.77094	1.36699		Colpomenia sp.	CAL	Algae	5.58308	36.7385	0.851805	2.01338	0.485582		Soil	PAL	29.5327	38.9246	17.2209	8.00787	7.8275
Tail	PAZ	Lizard	25	34.36	10	female	45.4251	39.3438	7.21869	3.24014	1.47825		Glossophora Kuntii	CAL	Algae	2.95667	4.82451	0.153497	0.747344	0.188272		Soil	PAL	24.133	32.8561	16.3401	8.98994	9.07297
Tail	PAZ	Lizard	20.3	31.38	10	female	63.7007	54.9719	4.34688	31.0499	1.81531		Tenebronidae	CAL	Insecta	46.828	8.11186	3.5492	12.3214	2.66109		Soil	PAL	16.0896	31.371	15.3742	9.66758	9.77209
Tail	PAZ	Lizard	33	60.3	13	male	74.0098	33.019	2.98257	19.5187	1.58329		Tenebronidae	CAL	Insecta	64.5357	43.8428	14.1169	18.2125	1.94956		Soil	PAL	15.0613	31.6945	14.9822	7.8582	10.1611
Tail	PAZ	Lizard	14	10.15	6.2	female	179.285	49.1857	18.363	48.0885	5.26735		Brown algae	CAL	algae	64.6426	32.7594	10.4437	52.0439	1.19034		Soil	PAL	13.4819	30.1486	14.3081	7.23193	9.41135
Tail	PAZ	Lizard	28	75.6	13.6	male	82.7316	45.7826	4.3491	13.527	1.79813		Echinolittorina peruviana	PAL	Molusca	41.8466	49.1584	2.82048	10.3318	2.18482		Soil	PAL	14.1269	32.0806	16.0635	7.59919	9.50388
Tail	PAZ	Lizard	26.5	84.5	13.2	male	180.384	70.2009	9.78362	29.0449	5.77423		Echinolittorina peruviana	PAL	Molusca	27.2086	34.4102	1.79222	13.9814	2.90454		Soil	PAL	11.838	29.5123	14.5253	8.35762	9.00959
Tail	PAZ	Lizard	28	98.2	13.3	male	91.7775	54.2054	8.99773	20.6463	2.15436		Echinolittorina peruviana	PAL	Molusca	26.3532	41.8505	1.42223	7.16753	1.58336		Soil	PAL	9.55965	26.0379	13.1942	9.63772	7.9049
Tail	PAZ	Lizard	24.5	57.03	12	male	153.842	32.5273	8.49831	49.1637	5.28136		Flowers 1	PAL	Flowers	7.50997	6.75756	4.51317	1.63885	0.686143		Soil	PAL	8.88864	30.4946	14.8625	12.5165	9.80046
Tail	PAZ	Lizard	18.2	17.25	8	female	115.785	70.4621	5.24837	34.1815	2.83812		Flowers 2	PAL	Flowers	88.5051	48.6969	13.019	1.33085	31.7626		Soil	PAL	9.01974	25.649	12.6672	12.2792	10.8058
Tail	PAZ	Lizard	27	115.6	13.2	male	28.5819	70.4621	2.9961	9.52106	1.13435		Algae	PAL	Algae	49.6748	23.35	14.571	10.4426	2.4672
Tail	PAZ	Lizard	28.2	103	13	male	28.5819	70.4621	2.9961	9.52106	1.13435		Residus	PAL	Residuos mix	59.5897	40.1737	10.5052	45.0947	0.828435
Tail	CAL	Lizard	21	29.97	10	male	22.7045	66.6674	4.61748	21.2492	2.22207
Tail	CAL	Lizard	16	10.69	9	female	33.8176	54.3783	12.1327	30.4127	2.61456
Tail	CAL	Lizard	19	17.37	11	female	36.2674	45.2011	11.9058	22.7756	1.48932
Tail	CAL	Lizard	21	40.26	10.5	male	35.0235	45.9417	13.3255	36.837	1.67592
Tail	CAL	Lizard	16.6	24.89	9	female	33.3291	42.1015	12.3732	38.6263	1.69087
Tail	CAL	Lizard	18	12.52	6.5	female	17.8845	47.5332	12.407	34.0562	1.85726
Tail	CAL	Lizard	29	87.3	13.4	male	3.43746	28.6039	4.6792	14.7141	0.910716
Tail	CAL	Lizard	19.8	43.01	11	male	94.6303	25.6328	11.2787	39.0196	11.2086
Tail	CAL	Lizard	20.2	29.61	10	male	84.0024	76.9571	8.24446	29.3191	0.99336
Tail	CAL	Lizard	19	13.22	7.5	female	96.083	34.0394	5.84557	33.7962	0.943694
Tail	CAL	Lizard	23.5	23.62	9	female	100.345	47.1478	5.69685	37.1047	2.46716
Tail	CAL	Lizard	25	38.67	10	male	55.8548	33.5312	7.61483	13.8151	1.56085
Tail	CAL	Lizard	25	26.71	10	male	55.6286	31.7498	5.01625	17.2107	1.61718
Tail	CAL	Lizard	30	69.35	12.5	male	62.2547	25.5224	4.98154	19.5799	2.23633
Tail	CAL	Lizard	27.5	71.98	12.8	male	71.3795	38.4821	7.82878	18.8367	2.11477
Tail	CAL	Lizard	31	72.29	13	male	38.5201	11.1851	1.98348	10.3314	0.853811
Tail	CAL	Lizard	24.5	29.37	10	female	63.9308	23.6073	2.62913	15.5755	2.23214
Tail	CAL	Lizard	23	32.25	9.5	female	87.7193	15.0447	6.01893	13.0821	1.5284
Tail	CAL	Lizard	22.5	27.02	9	male	81.105	22.4795	3.96349	15.3404	2.76147
Tail	CAL	Lizard	22	30.72	9.3	male	72.2911	15.8216	3.23704	16.719	1.96596
Tail	PAL	Lizard	18	10.06	7.3	male	65.3127	10.0665	5.31765	19.2945	5.75588
Tail	PAL	Lizard	13	5.5	6	female	121.114	70.2344	23.4956	61.7743	2.25801
Tail	PAL	Lizard	14.3	6.6	6.2	female	113.576	117.522	21.2585	60.4059	2.51
Tail	PAL	Lizard	26.5	40.67	11	male	69.681	107.918	12.7179	41.7773	2.06305
Tail	PAL	Lizard	20.5	36.05	11	male	76.4917	83.1296	19.0712	31.9153	1.42638
Tail	PAL	Lizard	21	20.58	9.5	male	117.389	126.915	25.1645	58.6415	2.43627
Tail	PAL	Lizard	20	31.76	10	male	73.6851	71.1876	14.346	35.7286	1.45818
Tail	PAL	Lizard	19	24.04	9.5	female	110.359	68.7381	21.2675	67.1628	4.10967
Tail	PAL	Lizard	20	12.44	7	female	114.46	91.3331	21.4269	70.3712	4.10544
Tail	PAL	Lizard	21	19.27	8	female	81.3324	96.9863	14.9406	50.4256	2.75949
Tail	PAL	Lizard	10	13	5	female	94.084	111.169	24.303	43.0045	1.75719
Tail	PAL	Lizard	17	18.5	7	female	97.4636	117.703	27.5815	47.2083	1.88014
Tail	PAL	Lizard	18.2	16	6.5	female	112.948	133.219	30.6973	53.9671	2.36444
Tail	PAL	Lizard	17.6	17	6	female	66.6113	78.1711	17.1715	25.7405	0.780326
Tail	PAL	Lizard	20.1	25	8	male	74.8692	74.8712	19.3531	29.8085	1.11687
Tail	PAL	Lizard	23.3	33.1	11	male	72.4608	78.1363	17.1615	29.3803	1.18568
Tail	PAL	Lizard	25.4	29	10	male	141.174	113.394	30.9968	40.1202	1.30866
Tail	PAL	Lizard	16	21	7.5	female	108.582	84.6292	23.5151	30.762	1.03298
Tail	PAL	Lizard	24	35.2	10	male	113.973	97.7456	24.7206	32.3591	1.12569
Tail	PAL	Lizard	14.9	18.4	6.5	female	97.5692	68.9087	19.0613	53.9545	3.18482
Tail	PAL	Lizard	21.2	23	8	male	100.747	96.018	18.2292	56.334	3.4209
Tail	PAL	Lizard	25.7	26.5	9	male	71.7999	88.8516	16.1726	47.6257	2.98715

## Sheet: Table 2
		Site
	Prey item (%)	Caldera (CAL)										Pan de Azucar (PAZ)										Palito (PAL)
	Amphipod	0	0	0	0	0	40	0	10	0	0	0	10	0	0	55	0	15	10	0	0	0	0	0	0	0	0	0
	Decapod	0	13	0	0	0	0	0	0	0	0	0	0	0	15	0	0	0	0	0	35	0	0	0	10	0	0	0
	Echinolittorina sp.	0	0	0	0	0	0	0	0	0	10	0	0	0	0	0	0	0	0	0	0	0	0	0	10	0	0	10
	Ulva sp.	0	0	0	0	0	50	0	70	100	30	60	0	70	65	0	0	80	20	100	15	60	30	20	0	60	10	0
	Porphyra sp.	0	0	0	0	0	0	0	0	0	0	0	65	0	0	0	0	0	0	0	45	0	0	0	0	0	0	0
	UID insecta	0	0	10	0	0	10	100	0	0	0	0	0	0	0	0	0	0	0	0	0	0	0	0	0	0	0	20
	UID Lepidoptera	0	25	0	0	5	0	0	0	0	0	0	0	0	0	0	0	0	0	0	0	0	0	0	0	0	0	0
	UID diptera	10	62	90	0	10	0	0	0	0	0	0	0	0	15	0	0	0	0	0	0	10	10	10	20	10	90	40
	UID Coleptera	0	0	0	100	0	0	0	0	0	0	0	0	0	0	0	0	0	0	0	0	0	0	0	0	0	0	0
	Tenebrionidae	0	0	0	0	0	0	0	0	0	0	10	0	20	0	0	0	0	0	0	0	0	0	0	0	0	0	0
	Microlophus atacamensis	0	0	0	0	5	0	0	0	0	0	0	0	0	0	0	90	0	0	0	0	0	0	0	0	0	0	0
	Flowers	90	0	0	0	80	0	0	20	0	60	0	0	0	0	0	0	0	0	0	0	30	60	70	60	30	0	30
	Fish	0	0	0	0	0	0	0	0	0	0	0	20	0	0	0	0	0	0	0	0	0	0	0	0	0	0	0
	Sand	0	0	0	0	0	0	0	0	0	0	30	5	10	5	45	10	5	70	0	5	0	0	0	0	0	0	0
	Total (%)	100	100	100	100	100	100	100	100	100	100	100	100	100	100	100	100	100	100	100	100	100	100	100	100	100	100	100
	N° stomach analyzed	10										10										7
