# Supplementary material for: Data on metal accumulation in the tails of the lizard Microlophus atacamensis in a coastal zone of the Atacama Desert, northern Chile: A non-destructive biomonitoring tool for heavy metal pollution
Source: Data Brief. 2020 Jul 18;32:106032. doi: 10.1016/j.dib.2020.106032 (PMC7394858; doi:10.1016/j.dib.2020.106032)
Supplement: Supplementary file 2 [file mmc2.xml]

<?xml version="1.0" encoding="utf-8" standalone="no"?>
<data>
  <datasets>
    <author>yerymarambio@gmail.com</author>
    <type>0</type>
    <dataset>
      <value>6</value>
      <reason>Other (please explain)</reason>
      <comments>I have submitted my raw data as a supplementary data file along with my manuscript."</comments>
    </dataset>
  </datasets>
</data>
